# Supplementary material for: The meanings of 'function' in biology and the problematic case of de novo gene emergence
Source: eLife. 2019 Nov 1;8:e47014. doi: 10.7554/eLife.47014 (PMC6824840; doi:10.7554/eLife.47014)
Supplement: Figure 1—source data 1. — This table lists the results of our textual analyses for each instance of function. [file elife-47014-fig1-data1.csv]

Instance_ID	Paper	Instance	Coder1	Coder2	Coder3	Coder4	Consensus	Grammar
1	Arendsee_TrendsPlantSci_2014	"We review here the identification, possible origins, evolutionary trends, and functions of orphans with an emphasis on their role in plant biology."	PI	PI	PI	PI	PI	noun
2	Brylinski_ProteomeScience_2013	"a considerable number of small proteins whose functions are yet to be characterized"	C,I	I	PI	C	C,I,PI	noun
3	Brylinski_ProteomeScience_2013	"we apply a collection of structural bioinformatics algorithms to infer molecular function of putative small proteins"	C,I	I	C	C	C,I	noun
4	Brylinski_ProteomeScience_2013	A subsequent structure-based function annotation of small protein models exposes 178,745 putative protein-protein interactions with the remaining gene products in the mouse proteome, 1,100 potential binding sites for small organic molecules and 987 metal-binding signatures.	I	I	I	C	I	noun
5	Brylinski_ProteomeScience_2013	"These results strongly indicate that many small proteins adopt three-dimensional structures and are fully functional, playing important roles in transcriptional regulation, cell signaling abd metabolism"	PI	PI	PI	PI	PI	adjective
6	Brylinski_ProteomeScience_2013	"support future studies oriented on elucidating the functions of hypothetical small proteins"	vague	PI	I,vague	C	PI,vague	noun
7	Cai_Genetics_2008	"The functional protein-coding feature of the BSC4 gene in S. cerevisiae is supported by population genetics, expression, proteomics, and synthetic lethal data."	E,EI	E,EI,PI	EI	E,EI,PI	E,EI,PI	adjective
8	Carvunis_Nature_2012	"translation of sequences devoid of genes, or ‘non-genic’ sequences, is expected to produce insignificant poly-peptides rather than proteins with specific biological functions."	vague	PI	PI	PI	PI	noun
9	Carvunis_Nature_2012	"Here we formalize an evolutionary model according to which functional genes evolve de novo through transitory proto-genes generated by widespread translational activity in non-genic sequences."	E,EI	PI	EI	EI	EI	adjective
10	Couso_NatureRevMCB_2017	"translation, which produces peptides of mostly unknown function"	vague	vague	PI	vague	vague	noun
11	Couso_NatureRevMCB_2017	"millions of smORFs, some of which fulfil key physiological functions"	PI,vague	PI	PI	PI	PI	noun
12	Couso_NatureRevMCB_2017	"We propose the existence of several functional classes of smORFs, ranging from inert DNA sequences to transcribed and translated cis-regulators of translation and peptides with a propensity to function as regulators of membrane-associated proteins, or as components of ancient protein complexes in the cytoplasm."	E,PI	vague	PI	E	E,PI	adjective
13	Couso_NatureRevMCB_2017	"We propose the existence of several functional classes of smORFs, ranging from inert DNA sequences to transcribed and translated cis-regulators of translation and peptides with a propensity to function as regulators of membrane-associated proteins, or as components of ancient protein complexes in the cytoplasm."	I,PI	PI	PI	PI	I,PI	verb
14	Ding_AnnurevEcolEvol_2012	"Addressing how novel genes emerged and acquired novel and adaptive functions is of fundamental importance."	EI,PI	EI	C	EI	EI	noun
15	Ding_AnnurevEcolEvol_2012	"in our understanding of the molecular mechanisms and genome-wide patterns of new gene origination and new gene functions."	PI,vague	E	C,I	EI	vague	noun
16	Kastenmeyer_GenomeResearch_2007	"To investigate sORF function, we undertook the first functional studies of sORFs in any system, using the model eukaryote Saccharomyces cerevisiae."	EI,PI	PI	E	PI	EI,PI	adjective
17	Kastenmeyer_GenomeResearch_2007	"To investigate sORF function, we constructed a collection of gene-deletion mutants of 140 newly identified sORFs,..."	EI,PI	EI	E	PI	EI,PI	noun
18	Kastenmeyer_GenomeResearch_2007	"We provide a collection of sORF deletion strains that can be integrated into the existing deletion collection as a resource for the yeast community for elucidating gene function."	vague	EI	E	PI	vague	noun
19	Kastenmeyer_GenomeResearch_2007	"Moreover, our analyses of the S. cerevisiae sORFs establish that sORFs are conserved across eukaryotes and have important biological functions."	EI,PI	PI	PI	EI	EI,PI	noun
20	KeeseGibbs_PNAS_1992	"The clearest evidence for overprinting is provided when the original gene function is retained, as in overlapping genes."	EI	E	E	E	E,EI	noun
21	Li_SciRep_2014	"Therefore, MDF1 functions in two important molecular pathways, mating and fermentation, and mediates the crosstalk between reproduction and vegetative growth."	PI	PI	PI	PI	PI	verb
22	Reinhardt_PlosGenetics_2013	"How non-coding DNA gives rise to new protein-coding genes (de novo genes) is not well understood. Recent work has revealed the origins and functions of a few de novo genes, but common principles governing the evolution or biological roles of these genes are unknown."	EI,PI	PI	PI	E	E,EI,PI	noun
23	Reinhardt_PlosGenetics_2013	"To better define these principles, we performed a parallel analysis of the evolution and function of six putatively protein-coding de novo genes described in Drosophila melanogaster."	PI	E	PI	E	E,PI	noun
24	Reinhardt_PlosGenetics_2013	"Despite the fact that these genes are transcribed at a higher level in males than females, and are most strongly expressed in testes, RNAi experiments show that most of these genes are essential in both sexes during metamorphosis. This lethality suggests that protein coding de novo genes in Drosophila quickly become functionally important."	EI	EI	PI	EI	EI	adverb
25	Ruiz-Orera_PlosGenetics_2015	"Some of these newly expressed genes may acquire coding or noncoding functions and be preserved by natural selection"	vague	EI	PI	EI	EI,vague	noun
26	Ruiz-Orera_PlosGenetics_2015	"In general, these transcripts show little evidence of purifying selection, suggesting that many of them are not functional"	EI	EI	EI	EI	EI	adjective
27	Stepanov_MBE_2007	"A plasmid-borne randomized mini-gene library expressing a population of combinatorial 20-mer peptides with no bias toward any biological function was used as an initial source of genetic variance during stress-driven evolution of Escherichia coli.	C	EI,PI	PI	PI	C	noun
28	Stepanov_MBE_2007	"At the final stage, clones conferring resistance to NiCl2 were found to carry identical functional mini-genes, which conferred significant nickel tolerance on the host cells."	EI,PI	EI,PI	PI	EI	EI,PI	adjective
29	Suenaga_PlosGenetics_2014	"Collectively, our results show that NCYM is the first de novo evolved protein known to act as an oncopromoting factor in human cancer, and suggest that de novo evolved proteins may functionally characterize human disease."	PI	vague	PI	PI	PI	adverb
30	Tautz_Els_2013	"It appears that genomes harbour many transcripts in a transition stage from nonfunctional to functional genes, also known as protogenes, which are exposed to evolultionary testing and can become fixed when they turn out to be useful. Orphan genes may have played key roles in generating lineage-specific adaptations"	EI	EI	EI	E	EI	adjective
31	Tautz_Els_2013	"Their existence suggests that functional ribonucleic acids (RNAs) and proteins can relatively easily arise out of random nucleotide sequences"	EI	EI	E	EI	E,EI	adjective
32	VillanuevaCanas_GBE_2017	However, we still understand relatively little about how these genes come into being and which functions they are selected for.	EI	EI	EI	EI	EI	noun
33	VillanuevaCanas_GBE_2017	"In contrast, the functions of proteins which have a more recent origin remain largely unknown, despite the fact that these proteins also have extensive proteomics support."	PI	PI	PI	EI,PI	PI	noun
34	VillanuevaCanas_GBE_2017	"Finally, we show that most young mammalian genes are preferentially expressed in testis, suggesting that sexual selection plays an important role in the emergence of new functional genes."	vague	PI	vague	EI,PI	vague	adjective
35	Wissler_GBE_2013	"Orphans are an enigmatic portion of the genome since their origin and function are mostly unknown and they typically make up 10 to 30% of all genes in a genome."	PI	vague	vague	PI	vague	noun
36	Xiao_PlosOne_2009	However, we show that a new defense gene in plants may evolve by de novo origination, resulting in sophisticated disease-resistant functions in rice.	PI	PI	PI	EI	PI	noun
37	Xiao_PlosOne_2009	"We further show that this gene may evolve a highly conservative rice-specific function that contributes to the regulation difference between rice and other plant species in response to pathogen infections."	PI	EI	PI	EI	PI	noun
38	Xiao_PlosOne_2009	"This enhanced disease resistance was accompanied by increased accumulation of endogenous salicylic acid (SA) and suppressed accumulation of endogenous jasmonic acid (JA) as well as modified expression of a subset of defense-responsive genes functioning both upstream and downstream of SA and JA."	PI	E	PI	PI	PI	verb
39	Zhou_GenomeRes_2008	"Here, we unveil genome-wide patterns for the mutational mechanisms leading to new genes and their subsequent lineage-specific evolution at different time nodes in the Drosophila melanogaster species subgroup. We find that (1) tandem gene duplication has generated ∼80% of the nascent duplicates that are limited to single species (D. melanogaster or Drosophila yakuba); (2) the most abundant new ge…	EI	E	EI	EI	EI	adjective
40	Zhou_GenomeRes_2008	"the rate of the origin of new functional genes is estimated to be five to 11 genes per million years in the D. melanogaster subgroup."	EI,vague	E,vague	EI	EI	EI	adjective
41	Wirthin_BMCGenomics_2014	"Here we performed a comparative analysis of 48 avian genomes to identify genomic features that are unique to songbirds, as well as an initial assessment of function by investigating their tissue distribution and predicted protein domain structure."	E,C	E,C	E,C	E	E,C	noun
42	Levine_PNAS_2006	"Descriptions of recently evolved genes suggest several mechanisms of origin including exon shuffling, gene fissionfusion, retrotransposition, duplication-divergence, and lateral gene transfer, all of which involve recruitment of preexisting genes or genetic elements into new function."	EI	EI,vague	EI	EI	EI	noun
